# Supplementary material for: Assigning strains to bacterial species via the internet
Source: BMC Biol. 2009 Jan 26;7:3. doi: 10.1186/1741-7007-7-3 (PMC2636762; doi:10.1186/1741-7007-7-3)
Supplement: Additional file 2 — Supplementary table. Database of strain [file 1741-7007-7-3-S2.xls]

## Sheet: Sheet1
Supplementary Table S1. Database of strains.
Strain	Assigned species	Country	Date of isolation	Source	Type Strain	Type Strain - original name	Laboratory	Received from
103	pseudopneumoniae	Canada	2000-2002	Lower respiratory tract			R. Facklam	CDC, Atlanta
108	pseudopneumoniae	Canada	2000-2002	Lower respiratory tract	Yes	ATCC BAA-960	R. Facklam	CDC, Atlanta
290	pseudopneumoniae
484	pseudopneumoniae	Finland		nasopharyngeal			W. Hanage	Imperial College London
518	pneumoniae	Finland					W. Hanage	Imperial College London
696	pneumoniae	Finland					W. Hanage	Imperial College London
699	pneumoniae	Finland					W. Hanage	Imperial College London
721	pneumoniae	Finland					W. Hanage	Imperial College London
769	pseudopneumoniae						W. Hanage	Imperial College London
809	pseudopneumoniae	Finland		nasopharyngeal			W. Hanage	Imperial College London
839	pneumoniae	Finland					W. Hanage	Imperial College London
869	pseudopneumoniae						W. Hanage	Imperial College London
1909	pneumoniae	Finland					W. Hanage	Imperial College London
2117	pneumoniae	Finland					W. Hanage	Imperial College London
2640	pseudopneumoniae						W. Hanage	Imperial College London
2716	pseudopneumoniae						W. Hanage	Imperial College London
WH8	pneumoniae		2004	nasopharyngeal			W. Hanage	Imperial College London
WH9	pneumoniae		2004	nasopharyngeal			W. Hanage	Imperial College London
WH2	pneumoniae		2004	nasopharyngeal			W. Hanage	Imperial College London
WH3	pseudopneumoniae		2004	nasopharyngeal			W. Hanage	Imperial College London
WH4	pneumoniae		2004	nasopharyngeal			W. Hanage	Imperial College London
WH1	uncertain		2004	nasopharyngeal			W. Hanage	Imperial College London
WH10	pneumoniae		2004	nasopharyngeal			W. Hanage	Imperial College London
WH5	pneumoniae		2004	nasopharyngeal			W. Hanage	Imperial College London
3458	pseudopneumoniae
4047	equi			genome sequence
5052	pseudopneumoniae
10001	pneumoniae	Finland	1996	Invasive disease			W. Hanage	Imperial College London
10388	pneumoniae	Finland	1997	Invasive disease			W. Hanage	Imperial College London
10692	pneumoniae	Finland	1997	Invasive disease			W. Hanage	Imperial College London
11698	pneumoniae						W. Hanage	Imperial College London
11995	pneumoniae						W. Hanage	Imperial College London
19258	thermophilus		1947	Pasturised milk	Yes	ATCC19258	NCIMB Ltd	NCIBM Ltd, UK National Collection of Industrial, Food and Marine Bacteria, Aberdeen, Scotland
0140J	uberis			genome sequence
WH6	pneumoniae		2001	nasopharyngeal			W. Hanage	Imperial College London
WH7	pneumoniae		2001	nasopharyngeal			W. Hanage	Imperial College London
WH11	pneumoniae		2001	nasopharyngeal			W. Hanage	Imperial College London
WH12	pneumoniae		2001	nasopharyngeal			W. Hanage	Imperial College London
1305-9	pneumoniae	Finland	1995	nasopharyngeal			W. Hanage	Imperial College London
1362-8	uncertain	Finland	1995	middle ear fluid			W. Hanage	Imperial College London
1522-2	pneumoniae	Finland	1996	middle ear fluid			W. Hanage	Imperial College London
WH13	oralis			nasopharyngeal			W. Hanage	Imperial College London
170-6	pneumoniae	Finland	1994	middle ear fluid			W. Hanage	Imperial College London
1953-86	pneumoniae	Finland	1997	middle ear fluid			W. Hanage	Imperial College London
2067-9	pneumoniae	Finland	1996	middle ear fluid			W. Hanage	Imperial College London
220-8	pseudopneumoniae	Finland	1994	nasopharyngeal			W. Hanage	Imperial College London
226-9	pseudopneumoniae	Finland	1994	nasopharyngeal			W. Hanage	Imperial College London
2603V/R	agalactiae			genome sequence
32-0	pneumoniae	Finland	1994	nasopharyngeal			W. Hanage	Imperial College London
332-8	pseudopneumoniae	Finland	1995	nasopharyngeal
397-9	pneumoniae	Finland	1995	middle ear fluid			W. Hanage	Imperial College London
WH14	pneumoniae		1990s	nasopharyngeal			W. Hanage	Imperial College London
WH15	pneumoniae		1990s	nasopharyngeal			W. Hanage	Imperial College London
442-8	pneumoniae	Finland	1995	middle ear fluid			W. Hanage	Imperial College London
WH16	pneumoniae		1990s	nasopharyngeal			W. Hanage	Imperial College London
WH17	pneumoniae		1990s	nasopharyngeal			W. Hanage	Imperial College London
463-6	pneumoniae	Finland	1995	nasopharyngeal			W. Hanage	Imperial College London
492-3	pneumoniae	Finland		nasopharyngeal			W. Hanage	Imperial College London
52-1	pneumoniae	Finland	1994	middle ear fluid			W. Hanage	Imperial College London
521-7	pneumoniae	Finland	1995	middle ear fluid			W. Hanage	Imperial College London
534-5	uncertain	Finland		nasopharyngeal			W. Hanage	Imperial College London
6045-75	pneumoniae	Finland	1998	middle ear fluid			W. Hanage	Imperial College London
645-2	pneumoniae	Finland	1995	middle ear fluid			W. Hanage	Imperial College London
705-14	pneumoniae	Finland	1996	middle ear fluid			W. Hanage	Imperial College London
731-5	pseudopneumoniae
748-0	pneumoniae	Finland	1995	nasopharyngeal			W. Hanage	Imperial College London
768-1	pneumoniae	Finland		nasopharyngeal			W. Hanage	Imperial College London
898-2	pseudopneumoniae	Finland		nasopharyngeal
98-1	uncertain	Finland	1994	nasopharyngeal			W. Hanage	Imperial College London
BS0159	pyogenes						B. Spratt	Imperial College London
BS0191	pyogenes						B. Spratt	Imperial College London
BS0194	pyogenes						B. Spratt	Imperial College London
BS0202	pyogenes						B. Spratt	Imperial College London
BS0341	pyogenes						B. Spratt	Imperial College London
BS0353	pyogenes						B. Spratt	Imperial College London
BS0370	pyogenes						B. Spratt	Imperial College London
BS0412	pyogenes						B. Spratt	Imperial College London
BS0476	pyogenes						B. Spratt	Imperial College London
BS0730	pyogenes						B. Spratt	Imperial College London
BS0939	pyogenes						B. Spratt	Imperial College London
BS1047	pyogenes						B. Spratt	Imperial College London
BS1348	pyogenes						B. Spratt	Imperial College London
BS1376	pyogenes						B. Spratt	Imperial College London
BS1476	pyogenes						B. Spratt	Imperial College London
BS1490	pyogenes						B. Spratt	Imperial College London
BS1685	pyogenes						B. Spratt	Imperial College London
CH1	gordonii			genome sequence
CNRZ1066	thermophilus			genome sequence
IO10916	pneumoniae	Finland	1997	Invasive disease			W. Hanage	Imperial College London
IO11062	pneumoniae	Finland	1997	Invasive disease			W. Hanage	Imperial College London
IO11330	pneumoniae	Finland	1997	Invasive disease			W. Hanage	Imperial College London
IO11614	pneumoniae	Finland	1998	Invasive disease			W. Hanage	Imperial College London
IO12273	pneumoniae	Finland		Invasive disease			W. Hanage	Imperial College London
IO12371	pneumoniae
IO12665	pneumoniae	Finland	1999	Invasive disease			W. Hanage	Imperial College London
IOPR1711	pseudopneumoniae	Finland		nasopharyngeal
WH18	pseudopneumoniae		2006	nasopharyngeal			W. Hanage	Imperial College London
LMD-9	thermophilus			genome sequence
LMG 18311	thermophilus			genome sequence
M1	pyogenes			genome sequence
P1/7	suis			genome sequence
SK1	sanguinis		Unknown	Subacute bacterial endocarditis	Yes	ATCC10556	M. Kilian	ATCC, Manassas, Virginia, U.S.A.
SK10	oralis	U.S.A.	1946	Subacute bacterial endocarditis			M. Kilian	Aarhus University, Denmark
SK100	oralis	Denmark	1972	Human oral cavity			M. Kilian	Aarhus University, Denmark
SK102	parasanguinis	Denmark	1972	Human oral cavity			M. Kilian	Aarhus University, Denmark
SK1023	gordonii	Denmark	2002	Human blood			M. Kilian	Aarhus University, Denmark
SK1024	parasanguinis	Denmark	2003	Human blood			M. Kilian	Aarhus University, Denmark
SK103	"mitis biovar 2"	Denmark	1972	Human oral cavity			M. Kilian	Aarhus University, Denmark
SK105	oralis	Denmark	1972	Human oral cavity			M. Kilian	Aarhus University, Denmark
SK1056	sanguinis	Denmark	1992	Human blood			M. Kilian	Aarhus University, Denmark
SK1057	sanguinis	Denmark	1992	Human blood			M. Kilian	Aarhus University, Denmark
SK1058	sanguinis	Denmark	1992	Human blood			M. Kilian	Aarhus University, Denmark
SK1059	sanguinis	Denmark	1992	Human blood			M. Kilian	Aarhus University, Denmark
SK1061	constellatus	France	1976	Human pleurisy			M. Kilian	NCTC, Health Protection Agency, Colindale, London, UK
SK1062	parasanguinis	UK	Unknown		Yes	CCUG30417	M. Kilian	CCUG; Culture Collection, University of Göteborg, Department of Clinical Microbiology, Göteborg, Sweden
SK1072	sinensis	Hong Kong	2002	Blood, infective endocarditis	Yes	CCUG48488	M. Kilian	CCUG; Culture Collection, University of Göteborg, Department of Clinical Microbiology, Göteborg, Sweden
SK1073	mitis	Sweden	2003	Human blood			M. Kilian	CCUG; Culture Collection, University of Göteborg, Department of Clinical Microbiology, Göteborg, Sweden
SK1074	oralis-IgA protease negative	Sweden	2001	Human blood			M. Kilian	CCUG; Culture Collection, University of Göteborg, Department of Clinical Microbiology, Göteborg, Sweden
SK1075	oralis-IgA protease negative	Sweden	2001	Human blood			M. Kilian	CCUG; Culture Collection, University of Göteborg, Department of Clinical Microbiology, Göteborg, Sweden
SK1076	infantis	Sweden	1999	Human blood			M. Kilian	CCUG; Culture Collection, University of Göteborg, Department of Clinical Microbiology, Göteborg, Sweden
SK1077	oralis	Denmark	2004	Pneumonia			M. Kilian	Aarhus University, Denmark
SK108	sanguinis	Denmark	1972	Human dental plaque			M. Kilian	Aarhus University, Denmark
SK1080	mitis	Sweden	2005	Human blood			M. Kilian	CCUG; Culture Collection, University of Göteborg, Department of Clinical Microbiology, Göteborg, Sweden
SK1083	oralis	Denmark	1992	Human blood			M. Kilian	Aarhus University, Denmark
SK1084	oralis-IgA protease negative	Denmark	1992	Human blood			M. Kilian	Aarhus University, Denmark
SK1085	parasanguinis	Denmark	1992	Human blood			M. Kilian	Aarhus University, Denmark
SK1086	cristatus	Denmark	1992	Human blood			M. Kilian	Aarhus University, Denmark
SK1087	sanguinis	Denmark	1992	Human blood			M. Kilian	Aarhus University, Denmark
SK1090	intermedius	Denmark	1992	Human blood			M. Kilian	Aarhus University, Denmark
SK1097	parasanguinis	Denmark	1992	Human blood			M. Kilian	Aarhus University, Denmark
SK1098	constellatus	Denmark	1992	Human blood			M. Kilian	Aarhus University, Denmark
SK1101	parasanguinis	Denmark	1992	Human blood			M. Kilian	Aarhus University, Denmark
SK1103	parasanguinis	Denmark	1992	Human blood			M. Kilian	Aarhus University, Denmark
SK1104	gordonii	Denmark	1992	Human blood			M. Kilian	Aarhus University, Denmark
SK1105	gordonii	Denmark	1992	Human blood			M. Kilian	Aarhus University, Denmark
SK1120	oralis	Denmark	1992	Human blood			M. Kilian	Aarhus University, Denmark
SK1121	oralis	Denmark	1992	Human blood			M. Kilian	Aarhus University, Denmark
SK1122	mitis	Japan	2003	Human oral cavity			M. Kilian	Aarhus University, Denmark
SK1123	mitis	Japan	2003	Human oral cavity			M. Kilian	Aarhus University, Denmark
SK1124	mitis	Japan	2003	Human oral cavity			M. Kilian	Aarhus University, Denmark
SK1125	mitis	Japan	2003	Human oral cavity			M. Kilian	Aarhus University, Denmark
SK1126	mitis	Japan	2003	Human oral cavity			M. Kilian	Aarhus University, Denmark
SK1127	oralis		Unknown				M. Kilian	Aarhus University, Denmark
SK1128	infantis		Unknown				M. Kilian	Aarhus University, Denmark
SK1129	oralis	Denmark	1992	Human blood			M. Kilian	Aarhus University, Denmark
SK113	oralis	U.K.	1962	Human sputum			M. Kilian	NCTC, Health Protection Agency, Colindale, London, UK
SK1130	oralis	Denmark	1992	Human blood			M. Kilian	Aarhus University, Denmark
SK1131	oralis	Denmark	1992	Human blood			M. Kilian	Aarhus University, Denmark
SK1132	oralis	Denmark	1992	Human blood			M. Kilian	Aarhus University, Denmark
SK1133	oralis-IgA protease negative	Denmark	1992	Human blood			M. Kilian	Aarhus University, Denmark
SK1134	oralis	Sweden	1999	Human blood			M. Kilian	CCUG; Culture Collection, University of Göteborg, Department of Clinical Microbiology, Göteborg, Sweden
SK1135	gordonii	Sweden	2004	Human cornea			M. Kilian	CCUG; Culture Collection, University of Göteborg, Department of Clinical Microbiology, Göteborg, Sweden
SK1136	oligofermentans				Yes	CCUG48365	M. Kilian	CCUG; Culture Collection, University of Göteborg, Department of Clinical Microbiology, Göteborg, Sweden
SK1138	anginosus	Denmark	1992	Human blood			M. Kilian	Aarhus University, Denmark
SK115	sanguinis	Denmark	1972	Human dental plaque			M. Kilian	Aarhus University, Denmark
SK121	gordonii	Unknown	Unknown	Human oral cavity			M. Kilian	P.H. Sneath, Department of Microbiology and Immunology, Leicester University, Leicester, UK.
SK135	mitis	Denmark	1972	Human oral cavity			M. Kilian	Aarhus University, Denmark
SK137	mitis	Denmark	1972	Human oral cavity			M. Kilian	Aarhus University, Denmark
SK138	mitis	Denmark	1972	Human oral cavity			M. Kilian	Aarhus University, Denmark
SK140	infantis	Denmark	1972	Human oral cavity			M. Kilian	Aarhus University, Denmark
SK141	oralis	Denmark	1972	Human oral cavity			M. Kilian	Aarhus University, Denmark
SK142	mitis	Denmark	1972	Human oral cavity	Yes	NCTC12261	M. Kilian	Aarhus University, Denmark
SK143	oralis	Denmark	1972	Human oral cavity			M. Kilian	Aarhus University, Denmark
SK145	mitis	Denmark	1972	Human oral cavity			M. Kilian	Aarhus University, Denmark
SK148	parasanguinis	Denmark	1972	Human oral cavity			M. Kilian	AArhus University, Denmark
SK149	uncertain	Denmark	1972	Human oral cavity			M. Kilian	Aarhus University, Denmark
SK150	sanguinis	Denmark	1972	Human oral cavity			M. Kilian	Aarhus University, Denmark
SK152	"mitis biovar 2"	Denmark	1972	Human oral cavity			M. Kilian	Aarhus University, Denmark
SK154	parasanguinis	Denmark	1972	Human oral cavity			M. Kilian	Aarhus University, Denmark
SK155	oralis	Denmark	1972	Human oral cavity			M. Kilian	Aarhus University, Denmark
SK156	sanguinis	Denmark	1972	Human oral cavity			M. Kilian	Aarhus University, Denmark
SK159	sanguinis	Denmark	1972	Human oral cavity			M. Kilian	Aarhus University, Denmark
SK160	sanguinis	Denmark	1972	Human oral cavity			M. Kilian	Aarhus University, Denmark
SK183	gordonii	Denmark	1972	Human oral cavity			M. Kilian	Aarhus University, Denmark
SK184	gordonii	Denmark	1972	Human oral cavity			M. Kilian	Aarhus University, Denmark
SK185	gordonii	Denmark	1972	Human oral cavity			M. Kilian	Aarhus University, Denmark
SK186	gordonii	Denmark	1972	Human oral cavity			M. Kilian	Aarhus University, Denmark
SK187	gordonii	Denmark	1972	Human oral cavity			M. Kilian	Aarhus University, Denmark
SK188	gordonii	Denmark	1972	Human oral cavity			M. Kilian	Aarhus University, Denmark
SK21	parasanguinis	Denmark	1964	Human blood			M. Kilian	Aarhus University, Denmark
SK225	vestibularis		Unknown		Yes	ATCC49124	M. Kilian	Aarhus University, Denmark
SK23	oralis	Sweden	Unknown	Human oral cavity	Yes	PB182	M. Kilian	P.H. Sneath, Department of Microbiology and Immunology, Leicester University, Leicester LE1 9HN, UK.
SK230	cristatus	U.S.A.	1990	Human oral cavity			M. Kilian	Aarhus University, Denmark
SK231	cristatus	U.S.A.	1990	Human oral cavity	Yes	CR311	M. Kilian	Aarhus University, Denmark
SK236	parasanguinis	Unknown	Unknown	Human throat			M. Kilian	ATCC, Manassas, Virginia, U.S.A.
SK237	parasanguinis	Unknown	Unknown	Ulcerated sore throat			M. Kilian	ATCC, Manassas, Virginia, U.S.A.
SK24	mitis	U.K.	1949	Human			M. Kilian	Aarhus University, Denmark
SK240	vestibularis	Sweden	Unknown	Human oral cavity			M. Kilian	J. Carlsson, Department of Oral Microbiology, University of Umeå, Sweden
SK244	vestibularis	Sweden	Unknown	Human oral cavity			M. Kilian	J. Carlsson, Department of Oral Microbiology, University of Umeå, Sweden
SK251	sanguinis	Norway	1975	Human throat			M. Kilian	NCTC, Health Protection Agency, Colindale, London, UK
SK253	parasanguinis	Denmark	1981	Human oral cavity			M. Kilian	CCUG; Culture Collection, University of Göteborg, Department of Clinical Microbiology, Göteborg, Sweden
SK254	parasanguinis	Norway	1990	Human blood			M. Kilian	CCUG; Culture Collection, University of Göteborg, Department of Clinical Microbiology, Göteborg, Sweden
SK255	oralis-IgA protease negative	Unknown	Unknown	Unknown			M. Kilian	CCUG; Culture Collection, University of Göteborg, Department of Clinical Microbiology, Göteborg, Sweden
SK257	sanguinis	U.K.	1990	Human oral cavity			M. Kilian	T. Lehner, Guy's and St. Thomas's Hospital, University of London, London U.K.
SK264	parasanguinis	Sweden	1991	Human dental plaque			M. Kilian	Aarhus University, Denmark
SK270	australis	Sweden	1991	Human dental plaque			M. Kilian	Aarhus University, Denmark
SK271	mitis	Sweden	1991	Human dental plaque			M. Kilian	Aarhus University, Denmark
SK282	infantis	Sweden	1989	COPD fluid			M. Kilian	CCUG; Culture Collection, University of Göteborg, Department of Clinical Microbiology, Göteborg, Sweden
SK283	infantis	Sweden	1989	Human clinical specimen			M. Kilian	CCUG; Culture Collection, University of Göteborg, Department of Clinical Microbiology, Göteborg, Sweden
SK285	oralis	Unknown	Unknown	Unknown			M. Kilian	CCUG; Culture Collection, University of Göteborg, Department of Clinical Microbiology, Göteborg, Sweden
SK286	oralis	Unknown	Unknown	Unknown			M. Kilian	CCUG; Culture Collection, University of Göteborg, Department of Clinical Microbiology, Göteborg, Sweden
SK3	gordonii		Unknown	Subacute bacterial endocarditis	Yes	ATCC10558	M. Kilian	ATCC, Manassas, Virginia, U.S.A.
SK304	oralis	U.S.A.	Unknown	Human oral cavity			M. Kilian	J. Cisar, National Institutes of Health, Bethesda, MD., U.S.A.
SK305	oralis-IgA protease negative	U.S.A.	Unknown	Human oral cavity			M. Kilian	J. Cisar, National Institutes of Health, Bethesda, MD., U.S.A.
SK306	australis	U.S.A.	Unknown	Human oral cavity			M. Kilian	J. Cisar, National Institutes of Health, Bethesda, MD., U.S.A.
SK307	australis	U.S.A.	Unknown	Human oral cavity			M. Kilian	J. Cisar, National Institutes of Health, Bethesda, MD., U.S.A.
SK308	parasanguinis	U.S.A.	Unknown	Human oral cavity			M. Kilian	J. Cisar, National Institutes of Health, Bethesda, MD., U.S.A.
SK309	oralis	U.S.A.	Unknown	Human oral cavity			M. Kilian	J. Cisar, National Institutes of Health, Bethesda, MD., U.S.A.
SK310	uncertain	U.S.A.	Unknown	Human oral cavity			M. Kilian	J. Cisar, National Institutes of Health, Bethesda, MD., U.S.A.
SK313	oralis-IgA protease negative	Unknown	Unknown	Human throat			M. Kilian	ATCC, Manassas, Virginia, U.S.A.
SK315	anginosus	U.S.A.	Unknown	Unknown			M. Kilian	ATCC, Manassas, Virginia, U.S.A.
SK316	vestibularis	Unknown	Unknown	Human throat			M. Kilian	ATCC, Manassas, Virginia, U.S.A.
SK321	mitis	U.K.	1949	Human			M. Kilian	NCTC, Health Protection Agency, Colindale, London, UK
SK322	mitis	Denmark	1991	Human oral cavity			M. Kilian	Aarhus University, Denmark
SK323	oralis	U.S.A.	1992	Human oral cavity			M. Kilian	Aarhus University, Denmark
SK325	gordonii	U.S.A.	1991	Human oral cavity			M. Kilian	Aarhus University, Denmark
SK326	oralis	U.S.A.	1992	Human oral cavity			M. Kilian	Aarhus University, Denmark
SK327	oralis	U.S.A.	1992	Human oral cavity			M. Kilian	Aarhus University, Denmark
SK328	oralis	U.S.A.	1992	Human oral cavity			M. Kilian	Aarhus University, Denmark
SK329	salivarius	U.S.A.	1992	Human oral cavity			M. Kilian	Aarhus University, Denmark
SK330	sanguinis	U.S.A.	1992	Human oral cavity			M. Kilian	Aarhus University, Denmark
SK331	unknown B	U.S.A.	1992	Human oral cavity			M. Kilian	Aarhus University, Denmark
SK332	gordonii	U.S.A.	1992	Human oral cavity			M. Kilian	Aarhus University, Denmark
SK333	gordonii	U.S.A.	1992	Human oral cavity			M. Kilian	Aarhus University, Denmark
SK334	mitis	U.S.A.	1992	Human oral cavity			M. Kilian	Aarhus University, Denmark
SK335	oralis	U.S.A.	1991	Human oral cavity			M. Kilian	Aarhus University, Denmark
SK336	gordonii	U.S.A.	1991	Human oral cavity			M. Kilian	Aarhus University, Denmark
SK337	oralis	U.S.A.	1991	Human oral cavity			M. Kilian	Aarhus University, Denmark
SK338	oralis	U.S.A.	1991	Human oral cavity			M. Kilian	Aarhus University, Denmark
SK339	gordonii	U.S.A.	1991	Human oral cavity			M. Kilian	Aarhus University, Denmark
SK34	"mitis biovar 2"	Denmark	1970	Human oral cavity			M. Kilian	Aarhus University, Denmark
SK340	sanguinis	U.S.A.	1991	Human oral cavity			M. Kilian	Aarhus University, Denmark
SK341	anginosus	U.S.A.	1991	Human oral cavity			M. Kilian	Aarhus University, Denmark
SK342	oralis	U.S.A.	1991	Human oral cavity			M. Kilian	Aarhus University, Denmark
SK350	infantis	U.S.A.	1993	Human oral cavity			M. Kilian	Aarhus University, Denmark
SK353	sanguinis	Japan	1993	Human oral cavity			M. Kilian	Aarhus University, Denmark
SK355	sanguinis	Japan	1993	Human oral cavity			M. Kilian	Aarhus University, Denmark
SK357	australis	Japan	1993	Human oral cavity			M. Kilian	Aarhus University, Denmark
SK36	sanguinis	Denmark	1970	Human dental plaque			M. Kilian	Aarhus University, Denmark	Now genome sequenced
SK384	gordonii	Denmark	1993	Human dental plaque			M. Kilian	Aarhus University, Denmark
SK385	infantis	Denmark	1993	Human dental plaque			M. Kilian	Aarhus University, Denmark
SK386	parasanguinis	Denmark	1993	Human dental plaque			M. Kilian	Aarhus University, Denmark
SK39	oralis	Denmark	1970	Human oral cavity			M. Kilian	Aarhus University, Denmark
SK390	infantis	Denmark	1993	Human dental plaque			M. Kilian	Aarhus University, Denmark
SK391	gordonii	Denmark	1993	Subacute bacterial endocarditis			M. Kilian	Aarhus University, Denmark
SK392	gordonii	Denmark	1993	Subacute bacterial endocarditis			M. Kilian	Aarhus University, Denmark
SK394	oralis	Denmark	1993	Subacute bacterial endocarditis			M. Kilian	Aarhus University, Denmark
SK397	oralis	Denmark	1993	Subacute bacterial endocarditis			M. Kilian	Aarhus University, Denmark
SK400	"mitis biovar 2"	Denmark	1993	Subacute bacterial endocarditis			M. Kilian	Aarhus University, Denmark
SK402	gordonii	Denmark	1993	Subacute bacterial endocarditis			M. Kilian	Aarhus University, Denmark
SK405	sanguinis	Denmark	1993	Subacute bacterial endocarditis			M. Kilian	Aarhus University, Denmark
SK408	sanguinis	Denmark	1993	Subacute bacterial endocarditis			M. Kilian	Aarhus University, Denmark
SK410	anginosus	Denmark	1993	Human blood			M. Kilian	Aarhus University, Denmark
SK413	"mitis biovar 2"	Denmark	1993	Unknown			M. Kilian	Aarhus University, Denmark
SK426	salivarius	Sweden	1993	Human oral cavity			M. Kilian	Aarhus University, Denmark
SK428	australis	Denmark	1993	Human blood			M. Kilian	Aarhus University, Denmark
SK429	"mitis biovar 2"	U.K.	1993	Human oral cavity			M. Kilian	P.D. Marsh, Centre for Applied Microbiology and Research Salisbury, Wiltshire, UK
SK438	parasanguinis	U.S.A.	Unknown	Human oral cavity			M. Kilian	P. Fives-Taylor, Department of Microbiology and Molecular Genetics, University of Vermont, Burlington, Vermont, USA
SK45	constellatus	Denmark	1971	Human oral cavity			M. Kilian	Aarhus University, Denmark
SK49	sanguinis	Denmark	1971	Human oral cavity			M. Kilian	Aarhus University, Denmark
SK52	anginosus	U.K.	1937	Not recorded	Yes	NCTC10713	M. Kilian	NCTC, Health Protection Agency, Colindale, London, UK
SK53	constellatus	Unknown	Unknown	Human pleurisy	Yes	ATCC27823	M. Kilian	ATCC, Manassas, Virginia, U.S.A.
SK54	intermedius	Unknown	Unknown	Not recorded	Yes	ATCC27335	M. Kilian	ATCC, Manassas, Virginia, U.S.A.
SK555	oralis	Denmark	1994	Subacute bacterial endocarditis			M. Kilian	Aarhus University, Denmark
SK557	australis	Denmark	1994	Subacute bacterial endocarditis			M. Kilian	Aarhus University, Denmark
SK56	salivarius				Yes	NCTC8618	M. Kilian	NCTC, Health Protection Agency, Colindale, London, UK
SK562	oralis	Denmark	1994	Subacute bacterial endocarditis			M. Kilian	Aarhus University, Denmark
SK564	mitis	Denmark	1994	Subacute bacterial endocarditis			M. Kilian	Aarhus University, Denmark
SK565	"mitis biovar 2"	Denmark	1994	Subacute bacterial endocarditis			M. Kilian	Aarhus University, Denmark
SK566	parasanguinis	Denmark	1994	Subacute bacterial endocarditis			M. Kilian	Aarhus University, Denmark
SK567	oralis-IgA protease negative	Denmark	1994	Subacute bacterial endocarditis			M. Kilian	Aarhus University, Denmark
SK568	mitis	Switzerland	1993	Human blood, leukaemic child			M. Kilian	P. Francioli, Centre Hospitalier Universitaire Vaudois, Lausanne, Switzerland
SK569	mitis	Switzerland	1993	Human blood, leukaemic child			M. Kilian	P. Francioli, Centre Hospitalier Universitaire Vaudois, Lausanne, Switzerland
SK570	oralis	Switzerland	1993	Human blood, leukaemic child			M. Kilian	P. Francioli, Centre Hospitalier Universitaire Vaudois, Lausanne, Switzerland
SK571	uncertain	Switzerland	1993	Human blood, leukaemic child			M. Kilian	P. Francioli, Centre Hospitalier Universitaire Vaudois, Lausanne, Switzerland
SK572	mitis	Switzerland	1993	Human blood, leukaemic child			M. Kilian	P. Francioli, Centre Hospitalier Universitaire Vaudois, Lausanne, Switzerland
SK574	mitis	Switzerland	1993	Human blood, leukaemic child			M. Kilian	P. Francioli, Centre Hospitalier Universitaire Vaudois, Lausanne, Switzerland
SK575	mitis	Switzerland	1993	Human blood, leukaemic child			M. Kilian	P. Francioli, Centre Hospitalier Universitaire Vaudois, Lausanne, Switzerland
SK576	oralis	Switzerland	1993	Human blood, leukaemic child			M. Kilian	P. Francioli, Centre Hospitalier Universitaire Vaudois, Lausanne, Switzerland
SK578	mitis	Switzerland	1993	Human blood, leukaemic child			M. Kilian	P. Francioli, Centre Hospitalier Universitaire Vaudois, Lausanne, Switzerland
SK579	mitis	Switzerland	1993	Human blood, leukaemic child			M. Kilian	P. Francioli, Centre Hospitalier Universitaire Vaudois, Lausanne, Switzerland
SK580	oralis	Denmark	1994	Subacute bacterial endocarditis			M. Kilian	Aarhus University, Denmark
SK589	sanguinis		Unknown				M. Kilian	Aarhus University, Denmark
SK590	australis		Unknown				M. Kilian	Aarhus University, Denmark
SK592	gordonii		Unknown				M. Kilian	Aarhus University, Denmark
SK595	oralis	Denmark	1994	Human blood			M. Kilian	State Serum Institute, Copenhagen
SK596	mitis	Denmark	1994				M. Kilian	State Serum Institute, Copenhagen
SK597	uncertain	Denmark	1994	Urethra			M. Kilian	State Serum Institute, Copenhagen
SK598	mitis	Denmark	1994				M. Kilian	State Serum Institute, Copenhagen
SK599	mitis	Denmark	1994	Human pharynx			M. Kilian	Aarhus University, Denmark
SK6	gordonii	Unknown	Unknown	Unknown			M. Kilian	ATCC, Manassas, Virginia, U.S.A.
SK601	mitis	Denmark	1994	Human pharynx			M. Kilian	Aarhus University, Denmark
SK602	mitis	Denmark	1994	Human pharynx			M. Kilian	Aarhus University, Denmark
SK603	infantis	Denmark	1994	Human pharynx			M. Kilian	Aarhus University, Denmark
SK605	infantis	Denmark	1994	Human pharynx			M. Kilian	Aarhus University, Denmark
SK607	mitis	Denmark	1994	Human pharynx			M. Kilian	Aarhus University, Denmark
SK608	mitis	Denmark	1994	Human pharynx			M. Kilian	Aarhus University, Denmark
SK609	mitis	Denmark	1994	Human pharynx			M. Kilian	Aarhus University, Denmark
SK610	oralis	Denmark	1994	Human pharynx			M. Kilian	Aarhus University, Denmark
SK611	mitis	Denmark	1994	Human pharynx			M. Kilian	Aarhus University, Denmark
SK612	mitis	Denmark	1994	Human pharynx			M. Kilian	Aarhus University, Denmark
SK613	infantis	Denmark	1995	Human blood			M. Kilian	Aarhus University, Denmark
SK614	mitis	Denmark	1991	Human blood			M. Kilian	Aarhus University, Denmark
SK615	mitis	Denmark	1995	Human blood			M. Kilian	Aarhus University, Denmark
SK616	mitis	Denmark	1995	Human blood			M. Kilian	Aarhus University, Denmark
SK618	pneumoniae		Unknown				M. Kilian	State Serum Institute, Copenhagen
SK624	unknown A	Denmark	1996	Human buccal mucosa			M. Kilian	Aarhus University, Denmark
SK626	mitis	Denmark	1996	Human buccal mucosa			M. Kilian	Aarhus University, Denmark
SK627	mitis	Denmark	1996	Human buccal mucosa			M. Kilian	Aarhus University, Denmark
SK629	mitis	Denmark	1996	Human buccal mucosa			M. Kilian	Aarhus University, Denmark
SK630	mitis	Denmark	1996	Human buccal mucosa			M. Kilian	Aarhus University, Denmark
SK631	mitis	Denmark	1996	Human buccal mucosa			M. Kilian	Aarhus University, Denmark
SK632	mitis	Denmark	1996	Human buccal mucosa			M. Kilian	Aarhus University, Denmark
SK634	mitis	Denmark	1996	Human buccal mucosa			M. Kilian	Aarhus University, Denmark
SK635	mitis	Denmark	1996	Human buccal mucosa			M. Kilian	Aarhus University, Denmark
SK636	mitis	Denmark	1996	Human buccal mucosa			M. Kilian	Aarhus University, Denmark
SK637	mitis	Denmark	1996	Human buccal mucosa			M. Kilian	Aarhus University, Denmark
SK638	unknown A	Denmark	1996	Human buccal mucosa			M. Kilian	Aarhus University, Denmark
SK639	mitis	Denmark	1996	Human buccal mucosa			M. Kilian	Aarhus University, Denmark
SK640	mitis	Denmark	1996	Human buccal mucosa			M. Kilian	Aarhus University, Denmark
SK641	mitis	Denmark	1996	Human buccal mucosa			M. Kilian	Aarhus University, Denmark
SK642	mitis	Denmark	1996	Human buccal mucosa			M. Kilian	Aarhus University, Denmark
SK643	unknown A	Denmark	1996	Human buccal mucosa			M. Kilian	Aarhus University, Denmark
SK644	infantis	Denmark	1996	Human buccal mucosa			M. Kilian	Aarhus University, Denmark
SK645	infantis	Denmark	1996	Human buccal mucosa			M. Kilian	Aarhus University, Denmark
SK646	mitis	Denmark	1996	Human buccal mucosa			M. Kilian	Aarhus University, Denmark
SK647	unknown A	Denmark	1996	Human buccal mucosa			M. Kilian	Aarhus University, Denmark
SK648	mitis	Denmark	1996	Human buccal mucosa			M. Kilian	Aarhus University, Denmark
SK649	mitis	Denmark	1996	Human buccal mucosa			M. Kilian	Aarhus University, Denmark
SK650	mitis	Denmark	1996	Human buccal mucosa			M. Kilian	Aarhus University, Denmark
SK651	mitis	Denmark	1996	Human buccal mucosa			M. Kilian	Aarhus University, Denmark
SK653	mitis	Denmark	1996	Human buccal mucosa			M. Kilian	Aarhus University, Denmark
SK654	infantis	Denmark	1996	Human buccal mucosa			M. Kilian	Aarhus University, Denmark
SK655	infantis	Denmark	1996	Human buccal mucosa			M. Kilian	Aarhus University, Denmark
SK656	infantis	Denmark	1996	Human buccal mucosa			M. Kilian	Aarhus University, Denmark
SK657	infantis	Denmark	1996	Human buccal mucosa			M. Kilian	Aarhus University, Denmark
SK659	mitis	Denmark	1996	Human buccal mucosa			M. Kilian	Aarhus University, Denmark
SK660	infantis	Denmark	1996	Human buccal mucosa			M. Kilian	Aarhus University, Denmark
SK661	mitis	Denmark	1996	Human buccal mucosa			M. Kilian	Aarhus University, Denmark
SK664	oralis-IgA protease negative	Denmark	1996	Human blood			M. Kilian	Aarhus University, Denmark
SK667	mitis	Denmark	1996	Human blood			M. Kilian	Aarhus University, Denmark
SK674	pseudopneumoniae	Denmark	1996	Huamn pharynx			M. Kilian	Aarhus University, Denmark
SK675	mitis	Denmark	1996	Human pharynx			M. Kilian	Aarhus University, Denmark
SK677	mitis	Denmark	1994	Human buccal mucosa			M. Kilian	Aarhus University, Denmark
SK678	sanguinis	Denmark	1996	Human blood			M. Kilian	Aarhus University, Denmark
SK694	agalactiae	Denmark	1996	Human blood			M. Kilian	Aarhus University, Denmark
SK7	gordonii	Unknown	Unknown	Unknown			M. Kilian	Aarhus University, Denmark
SK700	gordonii	Denmark	1996	Human blood			M. Kilian	Aarhus University, Denmark
SK716	australis	Denmark	1997	Human dental plaque			M. Kilian	Aarhus University, Denmark
SK717	infantis	Denmark	1997	Human dental plaque			M. Kilian	Aarhus University, Denmark
SK72	sanguinis	Denmark	1972	Human oral cavity			M. Kilian	Aarhus University, Denmark
SK721	infantis	Denmark	1997	Human blood			M. Kilian	Aarhus University, Denmark
SK723	mitis	Denmark	1997	Human blood			M. Kilian	Aarhus University, Denmark
SK729	salivarius	Denmark	1997	Human blood			M. Kilian	Aarhus University, Denmark
SK734	oralis-IgA protease negative	Denmark	1997	Human blood			M. Kilian	Aarhus University, Denmark
SK740	gordonii	Denmark	1997	Human blood			M. Kilian	Aarhus University, Denmark
SK743	anginosus	Denmark	1997	Human blood			M. Kilian	Aarhus University, Denmark
SK79	"mitis biovar 2"	Denmark	1972	Human oral cavity			M. Kilian	Aarhus University, Denmark
SK8	gordonii	Denmark	1970	Human oral cavity			M. Kilian	Aarhus University, Denmark
SK9	gordonii	Denmark	1970	Human oral cavity			M. Kilian	Aarhus University, Denmark
SK95	"mitis biovar 2"	Denmark	1972	Human oral cavity			M. Kilian	Aarhus University, Denmark
SK956	australis	Australia	2000	Human oral cavity	Yes	ATCC700641	M. Kilian	M.D. Wilcox, Centre for Eye Research and Technology (CRCERT), University of New South Wales, Sydney, Australia.
SK957	australis	Australia	2000	Human oral cavity			M. Kilian	M.D. Wilcox, Centre for Eye Research and Technology (CRCERT), University of New South Wales, Sydney, Australia.
SK958	peroris	Japan	1990	Human pharynx	Yes	GTC848	M. Kilian	Y. Kawamura, Department of Microbiology, Gifu University School of Medicine, Gifu, Japan.
SK959	infantis	Japan	1990	Human pharynx	Yes	GTC849	M. Kilian	Y. Kawamura, Department of Microbiology, Gifu University School of Medicine, Gifu, Japan.
SK96	"mitis biovar 2"	Denmark	1972	Human oral cavity			M. Kilian	Aarhus University, Denmark
SK968	parasanguinis	Sweden	1999	Human blood			M. Kilian	CCUG; Culture Collection, University of Göteborg, Department of Clinical Microbiology, Göteborg, Sweden
SK969	infantis	Japan	1990	Human pharynx			M. Kilian	CCUG; Culture Collection, University of Göteborg, Department of Clinical Microbiology, Göteborg, Sweden
SK970	infantis	Sweden	1996	Human blood			M. Kilian	CCUG; Culture Collection, University of Göteborg, Department of Clinical Microbiology, Göteborg, Sweden
SK971	parasanguinis	U.K.	1992	Human oral cavity			M. Kilian	CCUG; Culture Collection, University of Göteborg, Department of Clinical Microbiology, Göteborg, Sweden
SK972	parasanguinis	U.K.	1992	Human oral cavity			M. Kilian	CCUG; Culture Collection, University of Göteborg, Department of Clinical Microbiology, Göteborg, Sweden
SK973	parasanguinis	U.K.	1992	Human oral cavity			M. Kilian	CCUG; Culture Collection, University of Göteborg, Department of Clinical Microbiology, Göteborg, Sweden
SK974	parasanguinis	U.K.	1992	Human oral cavity			M. Kilian	CCUG; Culture Collection, University of Göteborg, Department of Clinical Microbiology, Göteborg, Sweden
SK975	cristatus	Sweden	1999	Human blood			M. Kilian	CCUG; Culture Collection, University of Göteborg, Department of Clinical Microbiology, Göteborg, Sweden
UA159	mutans			genome sequence			W. Hanage	Imperial College London
VS01	oralis-IgA protease negative	UK		Blood - neutropenic patient			W. Hanage	Imperial College London
VS02	oralis	UK		Blood - neutropenic patient			W. Hanage	Imperial College London
VS03	oralis-IgA protease negative	UK		Blood - neutropenic patient			W. Hanage	Imperial College London
VS04	mitis	UK		Blood - neutropenic patient			W. Hanage	Imperial College London
VS05	mitis	UK		Blood - neutropenic patient			W. Hanage	Imperial College London
VS06	oralis	UK		Blood - neutropenic patient			W. Hanage	Imperial College London
VS07	oralis-IgA protease negative	UK	Unknown	Blood - neutropenic patient			W. Hanage	Imperial College London
VS08	oralis	UK		Blood - neutropenic patient			W. Hanage	Imperial College London
VS09	"mitis biovar 2"	UK		Blood - neutropenic patient			W. Hanage	Imperial College London
VS10	mitis	UK		Blood - neutropenic patient			W. Hanage	Imperial College London
VS12	oralis	UK		Blood - neutropenic patient			W. Hanage	Imperial College London
VS13	oralis	UK		Blood - neutropenic patient			W. Hanage	Imperial College London
VS14	oralis	UK		Blood - neutropenic patient			W. Hanage	Imperial College London
VS15	oralis	UK		Blood - neutropenic patient			W. Hanage	Imperial College London
VS16	mitis	UK		Blood - neutropenic patient			W. Hanage	Imperial College London
VS18	parasanguinis	UK		Blood - neutropenic patient			W. Hanage	Imperial College London
VS19	mitis	UK		Blood - neutropenic patient			W. Hanage	Imperial College London
VS20	mitis	UK		Blood - neutropenic patient			W. Hanage	Imperial College London
VS21	oralis	UK		Blood - neutropenic patient			W. Hanage	Imperial College London
VS22	oralis	UK		Blood - neutropenic patient			W. Hanage	Imperial College London
VS23	oralis	UK		Blood - neutropenic patient			W. Hanage	Imperial College London
VS24	mitis	UK		Blood - neutropenic patient			W. Hanage	Imperial College London
VS25	uncertain	UK		Blood - neutropenic patient			W. Hanage	Imperial College London
VS26	oralis	UK		Blood - neutropenic patient			W. Hanage	Imperial College London
VS27	mitis	UK		Blood - neutropenic patient			W. Hanage	Imperial College London
VS28	mitis	UK		Blood - neutropenic patient			W. Hanage	Imperial College London
VS29	mitis	UK		Blood - neutropenic patient			W. Hanage	Imperial College London
VS30	oralis	UK		Blood - neutropenic patient			W. Hanage	Imperial College London
VS31	mitis	UK		Blood - neutropenic patient			W. Hanage	Imperial College London
VS32	mitis	UK		Blood - neutropenic patient			W. Hanage	Imperial College London
VS33	mitis	UK		Blood - neutropenic patient			W. Hanage	Imperial College London
VS34	mitis	UK		Blood - neutropenic patient			W. Hanage	Imperial College London
VS35	infantis	UK		Blood - neutropenic patient			W. Hanage	Imperial College London
VS36	mitis	UK		Blood - neutropenic patient			W. Hanage	Imperial College London
VS37	oralis	UK		Blood - neutropenic patient			W. Hanage	Imperial College London
VS38	mitis	UK		Blood - neutropenic patient			W. Hanage	Imperial College London
VS39	oralis	UK		Blood - neutropenic patient			W. Hanage	Imperial College London
VS42	mitis	UK		Blood - neutropenic patient			W. Hanage	Imperial College London
VS43	oralis	UK		Blood - neutropenic patient			W. Hanage	Imperial College London
VS44	mitis	UK		Blood - neutropenic patient			W. Hanage	Imperial College London
VS47	oralis	UK		Blood - neutropenic patient			W. Hanage	Imperial College London
VS48	oralis	UK		Blood - neutropenic patient			W. Hanage	Imperial College London
VS49	mitis	UK		Blood - neutropenic patient			W. Hanage	Imperial College London
VS50	mitis	UK		Blood - neutropenic patient			W. Hanage	Imperial College London
VS51	mitis	UK		Blood - neutropenic patient			W. Hanage	Imperial College London
VS52	anginosus	UK		Blood - neutropenic patient			W. Hanage	Imperial College London
VS54	mitis	UK		Blood - neutropenic patient			W. Hanage	Imperial College London
VS55	oralis	UK		Blood - neutropenic patient			W. Hanage	Imperial College London
VS56	"mitis biovar 2"	UK		Blood - neutropenic patient			W. Hanage	Imperial College London
VS57	mitis	UK		Blood - neutropenic patient			W. Hanage	Imperial College London
VS58	mitis	UK		Blood - neutropenic patient			W. Hanage	Imperial College London
VS59	cristatus	UK		Blood - neutropenic patient			W. Hanage	Imperial College London
